# Supplementary material for: Host Genotype and Weather Effects on Fusarium Head Blight Severity and Mycotoxin Load in Spring Barley
Source: Toxins (Basel). 2022 Feb 8;14(2):125. doi: 10.3390/toxins14020125 (PMC8879614; doi:10.3390/toxins14020125)
Supplement: Supplementary file 1 [file toxins-14-00125-s001.zip]

Archive with 1 entries (1 files):
- toxins-1542330-supplementary.pdf
